# Supplementary material for: A Low Dietary Quality Index in a Newly Diagnosed Inflammatory Bowel Disease Cohort: Results from a Case—Control Study
Source: Nutrients. 2025 Mar 10;17(6):958. doi: 10.3390/nu17060958 (PMC11944317; doi:10.3390/nu17060958)
Supplement: Supplementary file 1 [file nutrients-17-00958-s001.zip]

Archive with 1 entries (1 files):
- nutrients-3495274-supplementary.pdf
